# Supplementary material for: A Functional Trait‐Based Approach to Mapping Climate‐Driven Changes in Temperature‐Dependent Feeding Suitability
Source: Ecol Evol. 2026 May 3;16(5):e73623. doi: 10.1002/ece3.73623 (PMC13135894; doi:10.1002/ece3.73623)
Supplement: Supplementary file 1 — Data S1: AICc table summary. [file ECE3-16-e73623-s002.xlsx]

## Sheet: Feuil1
		model_name	sigma	AIC	AICc	BIC
FRESHWATER SPECIES	Brachycentrus americanus	johnson_lewin	0.105690275293047	-45.637499815249	-43.237499815249	-38.4675637928233
		sharpeschoolhigh	0.105690275293047	-45.6374998152489	-43.2374998152489	-38.4675637928232
		pawar	0.105690275293047	-45.6374998152488	-43.2374998152488	-38.4675637928231
		modifiedgaussian	0.107350484086833	-44.6711586392176	-42.2711586392176	-37.5012226167918
		rezende	0.113821064521833	-41.0423871709225	-38.6423871709225	-33.8724511484968
		joehnk	0.111857751989626	-41.2911133605072	-37.7911133605072	-32.6871901335963
		spain	0.117961586385988	-38.8270387245082	-36.4270387245082	-31.6571027020824
		lactin2	0.117988213249807	-38.8130453617989	-36.413045361799	-31.6431093393732
		oneill	0.121199777196308	-37.1480041413154	-34.7480041413154	-29.9780681188897
		hinshelwood	0.1216592206778	-36.9134192168559	-34.5134192168559	-29.7434831944301
		thomas2	0.119591951389606	-37.1459452215079	-33.6459452215079	-28.542021994597
		thomas1	0.126094477508328	-34.69334898794	-32.29334898794	-27.5234129655143
		kamykowski	0.122582229666454	-35.6147607215047	-32.1147607215047	-27.0108374945938
		beta	0.124251477246891	-34.7761805371188	-31.2761805371188	-26.1722573102079
		quadratic	0.136054818166666	-30.8523132465664	-29.3138517081048	-25.1163644286258
		weibull	0.145383445925932	-25.8680669179343	-23.4680669179343	-18.6981308955085
		gaussian	0.155831771842151	-22.4377252975491	-20.8992637590875	-16.7017764796085
		flinn	0.170401757667478	-16.8960481457067	-15.3575866072452	-11.1600993277661
		boatman	0.172363484179881	-14.4837062187746	-10.9837062187746	-5.87978299186373
		sharpeschoolfull	0.196173794267428	-5.6770307556248	-0.807465538233494	4.36087967577123
		ratkowsky	0.216839434903554	-1.0815555342673	1.3184444657327	6.08838048815843
		briere2	0.225711084807138	1.40456059801049	3.80456059801049	8.57449662043622
		sharpeschoollow	0.33746336207113	26.3410320196942	28.7410320196942	33.5109680421199
	Salmo salar	ratkowsky	0.571464861964276	279.233653474614	279.625810337359	294.578174485715
		briere2	0.572333487040623	279.716645651722	280.108802514467	295.061166662823
		thomas1	0.572790585942102	279.970517632619	280.362674495364	295.315038643721
		gaussian	0.576684914232568	281.147753039726	281.407493299466	293.423369848607
		oneill	0.57486872559129	281.122164509144	281.514321371889	296.466685520245
		weibull	0.575026001100404	281.209152667362	281.601309530107	296.553673678463
		lactin2	0.575100048184333	281.250099436173	281.642256298918	296.594620447274
		beta	0.573472751023846	281.31988465956	281.872516238507	299.733309872881
		boatman	0.573758052549448	281.478049671743	282.03068125069	299.891474885064
		thomas2	0.575026288700876	282.180181909302	282.73281348825	300.593607122624
		joehnk	0.575026386725594	282.18023611875	282.732867697698	300.593661332072
		modifiedgaussian	0.577942859692567	282.818151908756	283.210308771501	298.162672919857
		kamykowski	0.577863554756388	283.745383359008	284.298014937955	302.158808572329
		pawar	0.581691486764267	284.874088876628	285.266245739373	300.21860988773
		sharpeschoolhigh	0.582530689953671	285.332535152241	285.724692014986	300.677056163342
		rezende	0.58607997965676	287.264192333611	287.656349196356	302.608713344712
		flinn	0.589166973650488	287.957274230122	288.217014489862	300.232891039002
		sharpeschoolfull	0.584406732773557	288.290045994999	289.031767849304	309.772375410541
		spain	0.591950879474114	290.433823390411	290.825980253156	305.778344401512
		quadratic	0.618548974636125	303.433298016921	303.693038276662	315.708914825802
		sharpeschoollow	0.715360119996355	350.651073792499	351.043230655244	365.9955948036
		hinshelwood	0.723508400191319	354.252766045838	354.644922908583	369.597287056939
		johnson_lewin	1.91907348030005	664.457196293871	664.849353156617	679.801717304973
	Salvelinus alpinus	gaussian	0.125197445097068	-26.8331387298346	-24.7278755719398	-22.1209234084428
		flinn	0.128502035552961	-25.5826094560405	-23.4773462981457	-20.8703941346487
		weibull	0.127637385294307	-25.0776419828728	-21.7443086495394	-19.187372831133
		oneill	0.127764187486732	-25.0299797412488	-21.6966464079155	-19.1397105895091
		modifiedgaussian	0.127896287018129	-24.9803766253695	-21.6470432920361	-19.0901074736298
		ratkowsky	0.128199734381853	-24.8666264765332	-21.5332931431998	-18.9763573247934
		briere2	0.128831935287411	-24.6305022300501	-21.2971688967168	-18.7402330783104
		thomas1	0.129848750648602	-24.2531459652351	-20.9198126319018	-18.3628768134954
		quadratic	0.137355347018091	-22.3845328207811	-20.2792696628863	-17.6723174993893
		lactin2	0.132064292992366	-23.4410552980765	-20.1077219647431	-17.5507861463367
		pawar	0.134666496399994	-22.5044575634567	-19.1711242301234	-16.614188411717
		boatman	0.131037653673538	-23.046693928583	-18.1055174579948	-15.9783709464954
		beta	0.131041094282451	-23.0454336262569	-18.1042571556686	-15.9771106441692
		thomas2	0.133343328093784	-22.2094538416501	-17.2682773710619	-15.1411308595624
		joehnk	0.13334416284774	-22.2091533536913	-17.2679768831031	-15.1408303716037
		kamykowski	0.133797413601433	-22.0462730013124	-17.1050965307242	-14.9779500192248
		rezende	0.144714400554682	-19.0503380199188	-15.7170046865855	-13.1600688681791
		spain	0.149254573838302	-17.5675580906495	-14.2342247573162	-11.6772889389098
		hinshelwood	0.158119923046866	-14.7979410762369	-11.4646077429035	-8.90767192449713
		sharpeschoolhigh	0.169458706930535	-11.4736757101933	-8.14034237685993	-5.58340655845353
		johnson_lewin	0.229387019555312	3.06078854044241	6.39412187377574	8.95105769218214
	Salvelinus confluentus	sharpeschoolfull	0.0264355665790762	-30.6188609710703	-142.61886097107	-30.9974899276831
		gaussian	0.0112280354269245	-38.9029515642846	-18.9029515642846	-39.1193109680634
		flinn	0.0135580580002586	-36.2630101593313	-16.2630101593313	-36.4793695631101
		quadratic	0.0138443731048634	-35.9704406915278	-15.9704406915278	-36.1868000953066
		modifiedgaussian	0.0126460351240712	-37.2517071439536	22.7482928560464	-37.522156398677
		oneill	0.0127758565118604	-37.1087189466681	22.8912810533319	-37.3791682013916
		weibull	0.0127959159410912	-37.0867547228468	22.9132452771532	-37.3572039775702
		ratkowsky	0.0136952297977362	-36.1358533120162	23.8641466879838	-36.4063025667396
		briere2	0.0137665041007002	-36.0631818277086	23.9368181722914	-36.333631082432
		thomas1	0.0153698308399314	-34.5208277407761	25.4791722592239	-34.7912769954995
		lactin2	0.0204008675698323	-30.5564354732912	29.4435645267088	-30.8268847280146
		rezende	0.0249212612236055	-27.7544212140677	32.2455787859323	-28.0248704687911
		pawar	0.025400340091187	-27.4878435766716	32.5121564233284	-27.758292831395
		spain	0.0276509206250419	-26.2992931405364	33.7007068594636	-26.5697423952599
		johnson_lewin	0.0281427318321459	-26.0524716854844	33.9475283145156	-26.3229209402078
		sharpeschoolhigh	0.033351717581086	-23.674989645554	36.325010354446	-23.9454389002775
		hinshelwood	0.0346294291202289	-23.1486652394031	36.8513347605969	-23.4191144941265
		sharpeschoollow	0.0593235283396448	-15.6124355298761	44.3875644701239	-15.8828847845996
		beta	0.0156487653905517	-35.1072868690691	Inf	-35.4318259747372
		boatman	0.0157009471580495	-35.0606806733335	Inf	-35.3852197790016
		joehnk	0.0492237367384011	-19.0635117637302	Inf	-19.3880508693983
		kamykowski	0.0188657324458241	-32.4899147240229	Inf	-32.814453829691
		thomas2	0.0188520018919986	-32.5001076884425	Inf	-32.8246467941106
MARINE SPECIES	Carcinus maenas	rezende	6.79204355767967e-06	-518.399842812879	-515.241948076037	-512.305463688538
		pawar	6.79592188293018e-06	-518.371300457713	-515.213405720871	-512.276921333372
		spain	6.97404094974652e-06	-517.077694916127	-513.919800179285	-510.983315791786
		ratkowsky	7.04563588148987e-06	-516.567015854218	-513.409121117376	-510.472636729877
		sharpeschoolhigh	7.05597401151389e-06	-516.493704140488	-513.335809403645	-510.399325016147
		modifiedgaussian	7.06617694824447e-06	-516.42145637501	-513.263561638168	-510.327077250669
		oneill	7.07134258401834e-06	-516.384917886119	-513.227023149277	-510.290538761778
		thomas1	7.09390126680426e-06	-516.225663996144	-513.067769259302	-510.131284871803
		lactin2	7.34579197783502e-06	-514.481054454093	-511.323159717251	-508.386675329752
		weibull	7.41824864441096e-06	-513.990286038156	-510.832391301314	-507.895906913815
		joehnk	7.1046031825501e-06	-515.370044543886	-510.703377877219	-508.056789594676
		briere2	7.47821456593121e-06	-513.587732461593	-510.429837724751	-507.493353337252
		boatman	7.19010157841398e-06	-514.771925052432	-510.105258385765	-507.458670103223
		beta	7.24723468259722e-06	-514.376191370022	-509.709524703356	-507.062936420813
		johnson_lewin	7.6734923033742e-06	-512.29884433566	-509.140949598818	-506.204465211319
		gaussian	8.245021013383e-06	-509.543960294244	-507.543960294244	-504.668456994771
		kamykowski	7.61914683606766e-06	-511.87397003786	-507.207303371194	-504.560715088651
		quadratic	8.38502481621384e-06	-508.702067782379	-506.702067782379	-503.826564482907
		sharpeschoolfull	7.34293377694548e-06	-513.002599385507	-506.414364091389	-504.47046861143
		thomas2	8.10078411611652e-06	-508.809146948237	-504.14248028157	-501.495891999027
		sharpeschoollow	8.48188996766919e-06	-507.290770990745	-504.132876253903	-501.196391866404
		hinshelwood	8.6620002029573e-06	-506.240152605439	-503.082257868597	-500.145773481098
		flinn	0.000376049935550468	-318.538338431384	-316.538338431384	-313.662835131911
	Cardium lamarcki	modifiedgaussian	2.65661674193411e-08	-603.429561146584	-598.814176531199	-598.707366250752
		pawar	3.12859082954041e-08	-597.215448610739	-592.600063995355	-592.493253714907
		sharpeschoolhigh	3.12859082954041e-08	-597.215448610739	-592.600063995355	-592.493253714907
		rezende	3.13500675390981e-08	-597.137600310922	-592.522215695537	-592.41540541509
		weibull	3.26208700941806e-08	-595.627638047224	-591.01225343184	-590.905443151392
		johnson_lewin	3.2723437119409e-08	-595.508345324545	-590.89296070916	-590.786150428712
		oneill	3.27414905978529e-08	-595.487386554034	-590.872001938649	-590.765191658202
		thomas1	3.29274103141391e-08	-595.272217181705	-590.656832566321	-590.550022285873
		ratkowsky	3.32107367295277e-08	-594.94664199926	-590.331257383876	-590.224447103428
		hinshelwood	3.38362640374676e-08	-594.237565466751	-589.622180851366	-589.515370570919
		gaussian	3.65135086946109e-08	-592.117665276869	-589.260522419726	-588.339909360203
		thomas2	3.27769542542334e-08	-594.757114022506	-587.757114022506	-589.090480147507
		briere2	3.61770254214873e-08	-591.695702426907	-587.080317811523	-586.973507531075
		beta	3.40524630315774e-08	-593.306398986733	-586.306398986733	-587.639765111734
		lactin2	3.89517873651518e-08	-588.887487246498	-584.272102631114	-584.165292350666
		boatman	3.66614778277973e-08	-590.501079857387	-583.501079857387	-584.834445982388
		kamykowski	4.16878621970487e-08	-585.618708426782	-578.618708426782	-579.952074551783
		quadratic	4.85728396569267e-08	-581.273140667853	-578.41599781071	-577.495384751187
		spain	5.08711096083623e-08	-578.742607818883	-574.127223203498	-574.02041292305
		joehnk	5.98520290363236e-08	-571.875426212313	-564.875426212313	-566.208792337315
		flinn	0.000742472713877989	-215.155419223874	-212.298276366731	-211.377663307208
	Cerastoderma edule	gaussian	2.02229169899651e-08	-451.706572257888	-447.262127813444	-449.150342939427
		quadratic	2.03162360441042e-08	-451.577662898139	-447.133218453695	-449.021433579678
		modifiedgaussian	2.10201442743787e-08	-449.958301402752	-442.458301402752	-446.763014754675
		weibull	2.11627367539588e-08	-449.769001642357	-442.269001642357	-446.57371499428
		thomas1	2.12757951064532e-08	-449.61981451358	-442.11981451358	-446.424527865503
		oneill	2.1317555815378e-08	-449.564909219713	-442.064909219713	-446.369622571636
		johnson_lewin	2.13191915713534e-08	-449.562760783439	-442.062760783439	-446.367474135363
		pawar	2.13354670694171e-08	-449.541393177535	-442.041393177535	-446.346106529459
		lactin2	2.13555601226113e-08	-449.515036091844	-442.015036091844	-446.319749443768
		sharpeschoolhigh	2.16875384760594e-08	-449.083116526569	-441.583116526569	-445.887829878492
		rezende	2.19869858756597e-08	-448.699155455402	-441.199155455402	-445.503868807326
		spain	2.24120554348495e-08	-448.163003729406	-440.663003729406	-444.96771708133
		hinshelwood	2.2464787949926e-08	-448.097200923757	-440.597200923757	-444.90191427568
		briere2	2.54517853604119e-08	-444.601770835246	-437.101770835246	-441.406484187169
		beta	2.22963315109568e-08	-447.783002593122	-435.783002593122	-443.948658615431
		ratkowsky	2.68667240298336e-08	-443.086897930931	-435.586897930931	-439.891611282855
		boatman	2.24711230378817e-08	-447.564353233971	-435.564353233971	-443.730009256279
		joehnk	2.25446669051989e-08	-447.472863997879	-435.472863997879	-443.638520020188
		thomas2	2.2652606747455e-08	-447.339124898822	-435.339124898822	-443.50478092113
		kamykowski	2.26674336969007e-08	-447.320803882546	-435.320803882546	-443.486459904855
		sharpeschoollow	2.97596482493476e-08	-440.223480888599	-432.723480888599	-437.028194240523
		sharpeschoolfull	2.36220781824348e-08	-445.814695390276	-427.14802872361	-441.341294082969
		flinn	0.000732097645600484	-157.794696269274	-153.350251824829	-155.238466950813
	Chionoecetes opilio	sharpeschoolfull	1.59692635121277e-08	-231.092631476941	-343.092631476941	-231.471260433554
		quadratic	3.01218506790014e-08	-218.504380943951	-198.504380943951	-218.72074034773
		gaussian	5.83109944205656e-08	-209.256823540253	-189.256823540253	-209.473182944032
		weibull	6.01648192730901e-09	-241.068629600577	-181.068629600577	-241.3390788553
		johnson_lewin	1.21106756370028e-08	-231.274444407733	-171.274444407733	-231.544893662456
		ratkowsky	1.7251147500806e-08	-226.321365992384	-166.321365992384	-226.591815247108
		thomas1	1.72635494374702e-08	-226.311304938041	-166.311304938041	-226.581754192764
		pawar	2.44851337208854e-08	-221.418741224398	-161.418741224398	-221.689190479121
		sharpeschoolhigh	2.58534958613017e-08	-220.657425679947	-160.657425679947	-220.927874934671
		briere2	3.29315280905863e-08	-217.269640281813	-157.269640281813	-217.540089536536
		spain	3.61274565143144e-08	-215.972923251858	-155.972923251858	-216.243372506581
		rezende	3.66435539553761e-08	-215.774341831284	-155.774341831284	-216.044791086008
		lactin2	3.85455648964718e-08	-215.06589264076	-155.06589264076	-215.336341895483
		hinshelwood	4.17784873218611e-08	-213.938325579611	-153.938325579611	-214.208774834335
		oneill	4.25462517756335e-08	-213.683382617456	-153.683382617456	-213.95383187218
		modifiedgaussian	6.48498680791784e-08	-207.782619003887	-147.782619003887	-208.05306825861
		sharpeschoollow	6.9396995429449e-08	-206.83385725237	-146.83385725237	-207.104306507093
		flinn	0.00123544527430375	-69.8007046411194	-49.8007046411194	-70.0170640448982
		boatman	7.34327693216796e-09	-239.116930350541	Inf	-239.44146945621
		joehnk	5.19685887901542e-08	-211.720970391164	Inf	-212.045509496832
		kamykowski	3.04038458746239e-08	-219.225955499632	Inf	-219.5504946053
		thomas2	3.12375819011332e-08	-218.847216179255	Inf	-219.171755284923
	Ciona intestinalis	ratkowsky	4.56483299027067e-08	-954.250997989039	-951.850997989039	-947.081061966613
		briere2	4.58789930357226e-08	-953.938497982171	-951.538497982171	-946.768561959745
		oneill	4.60998062164573e-08	-953.640811045228	-951.240811045228	-946.470875022803
		lactin2	4.70546209604633e-08	-952.369790672806	-949.969790672806	-945.19985465038
		spain	4.7158247544743e-08	-952.233400582614	-949.833400582614	-945.063464560189
		pawar	4.7185974766338e-08	-952.196957698328	-949.796957698328	-945.027021675902
		rezende	4.77745489373485e-08	-951.428384306321	-949.028384306321	-944.258448283895
		beta	4.63566052018724e-08	-952.466348579882	-948.966348579882	-943.862425352971
		boatman	4.65049052339163e-08	-952.268320144629	-948.768320144629	-943.664396917718
		sharpeschoolhigh	4.80650022120194e-08	-951.052586257463	-948.652586257463	-943.882650235037
		joehnk	4.66049638171437e-08	-952.135066073683	-948.635066073683	-943.531142846772
		johnson_lewin	4.88108267382692e-08	-950.097920171045	-947.697920171045	-942.927984148619
		thomas1	4.95692395421781e-08	-949.141984133743	-946.741984133743	-941.972048111318
		kamykowski	4.85889061468866e-08	-949.55039884383	-946.05039884383	-940.94647561692
		thomas2	4.90639577076561e-08	-948.947171699275	-945.447171699275	-940.343248472364
		modifiedgaussian	5.16063430930926e-08	-946.644988553116	-944.244988553116	-939.47505253069
		weibull	5.1874515989819e-08	-946.323639137076	-943.923639137076	-939.153703114651
		hinshelwood	5.2551401151561e-08	-945.519864194035	-943.119864194035	-938.349928171609
		sharpeschoolfull	4.92086994199243e-08	-947.980379228659	-943.110814011268	-937.942468797263
		gaussian	5.62253309299411e-08	-942.202778569735	-940.664317031273	-936.466829751794
		sharpeschoollow	5.89169296682648e-08	-938.430987561307	-936.030987561307	-931.261051538881
		quadratic	6.11210280465774e-08	-937.026486534859	-935.488024996397	-931.290537716918
		flinn	0.000459309705250993	-383.69979631731	-382.161334778849	-377.96384749937
	Crassostrea virginica	gaussian	0.0860921374075937	-181.062898058681	-180.592309823386	-171.063659377359
		pawar	0.0855624038692926	-181.214351590811	-180.500065876525	-168.71530323916
		sharpeschoolhigh	0.0855624038692926	-181.214351590811	-180.500065876525	-168.71530323916
		weibull	0.0862798175790575	-179.711400605685	-178.997114891399	-167.212352254033
		modifiedgaussian	0.0863175130854604	-179.632776084271	-178.918490369985	-167.133727732619
		briere2	0.0864083701076939	-179.443409381284	-178.729123666998	-166.944361029632
		ratkowsky	0.0864624989453503	-179.330687195644	-178.616401481358	-166.831638843992
		oneill	0.0867147609380891	-178.806285887529	-178.092000173244	-166.307237535878
		quadratic	0.0873317892026302	-178.489537761617	-178.018949526323	-168.490299080296
		beta	0.0865056422440572	-178.293536273738	-177.281488080967	-163.294678251757
		boatman	0.0867208120189265	-177.846369245351	-176.83432105258	-162.847511223369
		thomas1	0.087338955727387	-177.515241422696	-176.80095570841	-165.016193071045
		flinn	0.0879619092602098	-177.195457028656	-176.724868793362	-167.196218347335
		lactin2	0.0875428699793382	-177.095477026514	-176.381191312228	-164.596428674862
		sharpeschoolfull	0.0866666556600069	-177.023913911221	-175.658060252684	-159.525246218909
		joehnk	0.0878685130749013	-175.479796537298	-174.467748344526	-160.480938515316
		thomas2	0.0878699267128849	-175.476900701448	-174.464852508677	-160.478042679466
		kamykowski	0.0879163026755322	-175.381925418125	-174.369877225354	-160.383067396144
		spain	0.090241332828848	-171.630867563349	-170.916581849063	-159.131819211698
		hinshelwood	0.0914666243789936	-169.203281833001	-168.488996118715	-156.70423348135
		rezende	0.0915501807262798	-169.038923772572	-168.324638058286	-156.539875420921
		sharpeschoollow	0.0934588766884961	-165.324754661203	-164.610468946918	-152.825706309552
		johnson_lewin	0.0976914160188975	-157.352162881762	-156.637877167477	-144.853114530111
	Halichondria panicea	lactin2	7.78719272010888E-08	-1130.37046983254	-1128.49546983254	-1122.1825390339
		briere2	7.95395144336986E-08	-1128.76015015246	-1126.88515015246	-1120.57221935383
		kamykowski	7.88035818002263E-08	-1128.60101960697	-1125.89134218761	-1118.77550264861
		beta	7.95147836309708E-08	-1127.91819670666	-1125.20851928731	-1118.0926797483
		boatman	7.9640904008985E-08	-1127.79774671361	-1125.08806929425	-1117.97222975525
		ratkowsky	8.28469558449218E-08	-1125.66382920128	-1123.78882920128	-1117.47589840265
		quadratic	8.48956750742887E-08	-1124.70576337104	-1123.49364215892	-1118.15541873213
		gaussian	8.53530162745768E-08	-1124.29744287759	-1123.08532166547	-1117.74709823869
		spain	8.51353071206252E-08	-1123.59306943021	-1121.71806943021	-1115.40513863158
		thomas1	8.55026252836492E-08	-1123.26587109727	-1121.39087109727	-1115.07794029864
		rezende	8.55999877846624E-08	-1123.17937854473	-1121.30437854473	-1114.9914477461
		weibull	8.58226223861104E-08	-1122.98196888907	-1121.10696888907	-1114.79403809043
		oneill	8.59757582307067E-08	-1122.84648068213	-1120.97148068213	-1114.6585498835
		sharpeschoollow	8.67800091042146E-08	-1122.13885153716	-1120.26385153716	-1113.95092073852
		thomas2	8.69903120861859E-08	-1121.08930827691	-1118.37963085755	-1111.26379131855
		joehnk	8.72157912355978E-08	-1120.89257091125	-1118.18289349189	-1111.06705395289
		pawar	9.11278364908744E-08	-1118.42343710253	-1116.54843710253	-1110.23550630389
		modifiedgaussian	1.02668868642737E-07	-1109.36076963459	-1107.48576963459	-1101.17283883596
		sharpeschoolfull	1.05565388937833E-07	-1105.55006219047	-1101.81672885714	-1094.08695907239
		sharpeschoolhigh	1.29937356754579E-07	-1091.45946201538	-1089.58446201538	-1083.27153121675
		hinshelwood	3.43814848816912E-07	-1017.50759976436	-1015.63259976436	-1009.31966896573
		johnson_lewin	3.43814848817465E-07	-1017.50759976424	-1015.63259976424	-1009.3196689656
		flinn	0.000609034896888095	-449.961978445283	-448.749857233162	-443.411633806378
	Haliotis midae	rezende	1.50307450317141E-11	-887.566809583964	-882.951424968579	-882.844614688131
		pawar	1.53254317566872E-11	-886.829006045018	-882.213621429633	-882.106811149186
		sharpeschoolhigh	1.57221223826539E-11	-885.857910925461	-881.242526310076	-881.135716029629
		ratkowsky	1.59002829645615E-11	-885.429722514645	-880.81433789926	-880.707527618812
		spain	1.61805477881648E-11	-884.76575378305	-880.150369167666	-880.043558887218
		thomas1	1.74481799683055E-11	-881.899581877594	-877.284197262209	-877.177386981761
		joehnk	1.61603316069436E-11	-884.124125706645	-877.124125706645	-878.457491831646
		johnson_lewin	1.77545475840923E-11	-881.238140895663	-876.622756280279	-876.515945999831
		briere2	1.80909671822986E-11	-880.524839932621	-875.909455317237	-875.802645036789
		boatman	1.69336515798846E-11	-882.347880811539	-875.347880811539	-876.68124693654
		beta	1.72602320551787E-11	-881.621994535669	-874.621994535669	-875.955360660671
		kamykowski	1.86246505828676E-11	-878.730921354327	-871.730921354327	-873.064287479328
		thomas2	1.90653946066319E-11	-877.842143624828	-870.842143624828	-872.17550974983
		sharpeschoolfull	1.86480923865554E-11	-878.091174429604	-867.909356247786	-871.480101575439
		weibull	2.32057832158844E-11	-871.063267008846	-866.447882393462	-866.341072113014
		modifiedgaussian	2.80104991755867E-11	-863.912507329704	-859.29712271432	-859.190312433872
		gaussian	3.1570541034822E-11	-860.139764303287	-857.282621446144	-856.362008386621
		quadratic	3.58459927343751E-11	-855.313485304576	-852.456342447433	-851.53572938791
		hinshelwood	3.8766668992287E-11	-851.563213354553	-846.947828739168	-846.84101845872
		sharpeschoollow	4.95564185071592E-11	-842.232276969282	-837.616892353898	-837.51008207345
		oneill	5.00534998525318E-11	-841.853012570009	-837.237627954625	-837.130817674177
		lactin2	1.33933576002622E-10	-804.451453854788	-799.836069239404	-799.729258958956
		flinn	0.000217581141178073	-261.797161756332	-258.940018899189	-258.019405839666
	Hiatella arctica	pawar	5.3199089046612E-07	-437.502319654953	-432.047774200407	-433.336252934672
		weibull	6.06031478390957E-07	-433.071930504496	-427.617385049951	-428.905863784215
		johnson_lewin	6.21179045714458E-07	-432.23255790154	-426.778012446995	-428.066491181259
		thomas1	6.47662639045577E-07	-430.813038070429	-425.358492615884	-426.646971350148
		modifiedgaussian	7.04952124443411E-07	-427.931199774203	-422.476654319657	-423.765133053922
		sharpeschoolhigh	7.5855011473372E-07	-425.439714606094	-419.985169151548	-421.273647885813
		ratkowsky	7.76480736869612E-07	-424.645373721443	-419.190828266898	-420.479307001162
		boatman	7.09673612617296E-07	-427.064966560523	-418.664966560523	-422.065686496185
		sharpeschoolfull	6.35091026617693E-07	-430.319412059405	-417.874967614961	-424.486918651012
		briere2	9.14730718596573E-07	-419.074205437564	-413.619659983019	-414.908138717283
		quadratic	0.0000010701467856016	-414.479043143731	-411.145709810398	-411.146189767506
		lactin2	1.03807149244952E-06	-414.773538256756	-409.31899280221	-410.607471536475
		rezende	0.000001103822117479	-412.685457094306	-407.230911639761	-408.519390374025
		spain	1.13556725961795E-06	-411.721437928059	-406.266892473514	-407.555371207778
		thomas2	0.0000010713610613745	-413.061047400375	-404.661047400375	-408.061767336038
		kamykowski	1.07960895957921E-06	-412.800300006726	-404.400300006726	-407.801019942389
		hinshelwood	1.21305678942005E-06	-409.477059443306	-404.022513988761	-405.310992723025
		joehnk	1.09335225859418E-06	-412.370215573277	-403.970215573277	-407.370935508939
		gaussian	1.59769930627803E-06	-400.852902618392	-397.519569285059	-397.520049242167
		sharpeschoollow	1.53821430312799E-06	-401.402781806744	-395.948236352198	-397.236715086463
		oneill	1.66149639574118E-06	-398.781502869913	-393.326957415367	-394.615436149632
		beta	2.94043078390776E-06	-378.733755388698	-370.333755388698	-373.734475324361
		flinn	0.000663961978616976	-195.844454938913	-192.511121605579	-192.511601562688
	Littorina littorea	flinn	0.103816721911496	-419.80529711949	-419.642695493474	-405.703485362963
		modifiedgaussian	0.103708491886307	-419.343053180082	-419.098155220899	-401.715788484423
		thomas1	0.10371040161375	-419.333809247094	-419.08891128791	-401.706544551435
		rezende	0.103721253390525	-419.281285036687	-419.036387077503	-401.654020341028
		lactin2	0.103748121229943	-419.151264348208	-418.906366389025	-401.523999652549
		oneill	0.103759711377135	-419.095186909364	-418.85028895018	-401.467922213705
		quadratic	0.103983426178533	-418.999854382567	-418.837252756551	-404.89804262604
		spain	0.103782357636255	-418.985633967376	-418.740736008193	-401.358369271717
		weibull	0.103805398450151	-418.874196868758	-418.629298909574	-401.246932173099
		beta	0.103912155115756	-417.376446891298	-417.032184596216	-396.223729256507
		thomas2	0.103923719924442	-417.320580367146	-416.976318072064	-396.167862732356
		joehnk	0.103944133413713	-417.221983383703	-416.877721088621	-396.069265748913
		gaussian	0.104848198102402	-414.842265811483	-414.679664185467	-400.740454054956
		boatman	0.104497647600779	-414.555869385952	-414.21160709087	-393.403151751162
		kamykowski	0.105809533750259	-408.292884117746	-407.948621822664	-387.140166482955
		ratkowsky	0.119715006937573	-347.291005683437	-347.046107724253	-329.663740987778
		briere2	0.128276571041961	-312.615522217601	-312.370624258417	-294.988257521942
		hinshelwood	0.178725403044165	-146.121237096074	-145.876339136891	-128.493972400415
	Mytilus edulis	lactin2	0.0223737388874531	-80.2370981570248	-75.2370981570248	-75.785239367544
		briere2	0.0231838270749239	-78.9566851944256	-73.9566851944256	-74.5048264049448
		ratkowsky	0.0246575538456207	-76.7380638439591	-71.7380638439591	-72.2862050544782
		joehnk	0.0226142066232501	-79.1861865202265	-71.5498228838628	-73.8439559728495
		boatman	0.022788923254153	-78.9091206097377	-71.272756973374	-73.5668900623607
		kamykowski	0.0230654808482397	-78.4748681402649	-70.8385045039013	-73.1326375928879
		beta	0.0242815247419126	-76.6252386063106	-68.988874969947	-71.2830080589336
		sharpeschoolfull	0.0224995078352771	-78.8100111345314	-67.6100111345314	-72.5774088292583
		spain	0.0283093867546448	-71.7660988215764	-66.7660988215764	-67.3142400320955
		pawar	0.0284299059623762	-71.6131643102136	-66.6131643102136	-67.1613055207328
		sharpeschoolhigh	0.0284299059623762	-71.6131643102136	-66.6131643102136	-67.1613055207328
		thomas2	0.0268035091704619	-73.067824602723	-65.4314609663594	-67.725594055346
		rezende	0.0295150682934044	-70.2646293454575	-65.2646293454575	-65.8127705559766
		thomas1	0.0327605752746957	-66.5089330691449	-61.5089330691449	-62.0570742796641
		modifiedgaussian	0.0459998790433135	-54.2900669453167	-49.2900669453167	-49.8382081558359
		weibull	0.0499562898793274	-51.3197194126759	-46.3197194126759	-46.867860623195
		flinn	0.0589629802864935	-46.110438278952	-43.033515202029	-42.5489512473674
		gaussian	0.069725580641787	-40.0747694715038	-36.9978463945807	-36.5132824399191
		hinshelwood	0.0741221064598968	-37.1153650153805	-32.1153650153805	-32.6635062258997
		oneill	0.0784767084256126	-35.0601951359617	-30.0601951359617	-30.6083363464809
		quadratic	0.0872723882490873	-31.9939622979166	-28.9170392209935	-28.432475266332
		johnson_lewin	0.0944487024056765	-28.3910157616631	-23.3910157616631	-23.9391569721823
		sharpeschoollow	0.0955058373775593	-27.9903172373685	-22.9903172373685	-23.5384584478877
	Nereis diversicolor	johnson_lewin	1.75928628298006E-08	-2426.76360172214	-2425.88124878096	-2415.24327625612
		pawar	1.75928628298006E-08	-2426.76360172214	-2425.88124878096	-2415.24327625612
		rezende	1.80726309666499E-08	-2422.78160343402	-2421.89925049284	-2411.261277968
		beta	1.79866348235746E-08	-2422.55228861061	-2421.29855726733	-2408.72789805139
		thomas1	1.81699517433843E-08	-2421.9867644077	-2421.10441146653	-2410.46643894168
		weibull	1.82849662768207E-08	-2421.05288726013	-2420.17053431895	-2409.53256179411
		sharpeschoolhigh	1.83161170597111E-08	-2420.8009648272	-2419.91861188603	-2409.28063936118
		sharpeschoolfull	1.80809134443407E-08	-2420.85887001219	-2419.16190031522	-2404.73041435976
		lactin2	1.84396590327597E-08	-2419.80605829495	-2418.92370535377	-2408.28573282893
		joehnk	1.83322195007371E-08	-2419.73567575909	-2418.48194441581	-2405.91128519987
		thomas2	1.83325897565355E-08	-2419.73268663359	-2418.47895529031	-2405.90829607437
		spain	1.8507709752402E-08	-2419.26087641993	-2418.37852347875	-2407.74055095391
		kamykowski	1.86063288149382E-08	-2417.53911281733	-2416.28538147405	-2403.71472225811
		boatman	1.86404404955096E-08	-2417.26802728538	-2416.01429594209	-2403.44363672615
		briere2	1.91250481692022E-08	-2414.40477298188	-2413.5224200407	-2402.88444751585
		modifiedgaussian	1.95984326793304E-08	-2410.78606947981	-2409.90371653864	-2399.26574401379
		ratkowsky	1.97115945700578E-08	-2409.93397105797	-2409.05161811679	-2398.41364559195
		gaussian	2.08134304042388E-08	-2402.83437326417	-2402.25466311924	-2393.61811289136
		oneill	2.07866320201463E-08	-2402.07471680371	-2401.19236386253	-2390.55439133769
		quadratic	2.24545798790435E-08	-2391.60174660815	-2391.02203646322	-2382.38548623533
		sharpeschoollow	2.86278233989275E-08	-2354.70450446619	-2353.82215152502	-2343.18417900017
		hinshelwood	4.27250077704657E-08	-2295.44451712999	-2294.56216418881	-2283.92419166397
		flinn	0.000392238259475186	-945.918485590006	-945.338775445078	-936.702225217189
	Nucella lapillus	johnson_lewin	3.41925316044281E-08	-279.191841021996	-259.191841021996	-278.205718135315
		pawar	3.41925316044285E-08	-279.191841021996	-259.191841021996	-278.205718135314
		sharpeschoolhigh	3.41925316044285E-08	-279.191841021996	-259.191841021996	-278.205718135314
		rezende	3.60600872210061E-08	-278.23461199363	-258.23461199363	-277.248489106949
		oneill	3.60741605370612E-08	-278.227588431312	-258.227588431312	-277.241465544631
		ratkowsky	4.60532798557347E-08	-273.8315897402	-253.8315897402	-272.845466853519
		spain	7.08404886628905E-08	-266.080218653258	-246.080218653258	-265.094095766576
		thomas1	7.09659308820906E-08	-266.048372978826	-246.048372978826	-265.062250092145
		briere2	8.14211819999471E-08	-263.574533166315	-243.574533166315	-262.588410279634
		lactin2	9.57686369700156E-08	-260.653136931581	-240.653136931581	-259.6670140449
		boatman	3.86123751108267E-08	-277.011952584609	-235.011952584609	-275.828605120592
		gaussian	2.65025764325111E-07	-242.690190628009	-232.690190628009	-241.901292318665
		weibull	1.92190453033846E-07	-248.115208632752	-228.115208632752	-247.129085746071
		hinshelwood	2.07691578059226E-07	-246.718996184893	-226.718996184893	-245.732873298212
		quadratic	3.85458166527136E-07	-235.947289386164	-225.947289386164	-235.158391076819
		beta	6.46044862768637E-08	-267.747154016323	-225.747154016323	-266.563806552306
		modifiedgaussian	2.41716936669324E-07	-243.988159001012	-223.988159001012	-243.002036114331
		kamykowski	1.08531235644784E-07	-258.409579095125	-216.409579095125	-257.226231631108
		sharpeschoollow	5.07788282018041E-07	-230.626808777008	-210.626808777008	-229.640685890327
		joehnk	1.75575239314613E-07	-249.7510454419	-207.7510454419	-248.567697977882
		thomas2	2.29012813757949E-07	-244.968260182552	-202.968260182552	-243.784912718535
		sharpeschoolfull	2.96055892950177E-08	-282.382064986667	-170.382064986667	-281.001492945314
		flinn	0.000641305783478288	-102.444367497999	-92.4443674979987	-101.655469188654
	Ostrea edulis	modifiedgaussian	3.54663996015286E-08	-969.898636317795	-967.498636317795	-962.72870029537
		pawar	3.58199863105348E-08	-969.283580428454	-966.883580428454	-962.113644406028
		sharpeschoolhigh	3.79622634085488E-08	-965.682212241987	-963.282212241987	-958.512276219561
		weibull	4.14067633558365E-08	-960.297410843461	-957.897410843461	-953.127474821035
		boatman	4.05242152640376E-08	-960.803121894527	-957.303121894527	-952.199198667616
		ratkowsky	4.35461873510032E-08	-957.17397983946	-954.77397983946	-950.004043817035
		oneill	4.37212155078079E-08	-956.925278493543	-954.525278493543	-949.755342471117
		briere2	4.47639489723416E-08	-955.463960813102	-953.063960813102	-948.294024790676
		quadratic	4.62349234571881E-08	-954.331959601877	-952.793498063416	-948.596010783937
		thomas1	4.54435590383479E-08	-954.529745419204	-952.129745419204	-947.359809396779
		johnson_lewin	4.56254592351769E-08	-954.2820689335	-951.8820689335	-947.112132911074
		lactin2	4.57458022384916E-08	-954.118751268853	-951.718751268853	-946.948815246428
		rezende	4.65700832483111E-08	-953.011535960441	-950.611535960441	-945.841599938015
		spain	4.69590866413175E-08	-952.495796336807	-950.095796336807	-945.325860314382
		thomas2	4.63795979451802E-08	-952.43560438148	-948.93560438148	-943.831681154569
		gaussian	4.97642365483557E-08	-949.77116812006	-948.232706581599	-944.03521930212
		kamykowski	4.71138457313674E-08	-951.461754303821	-947.961754303821	-942.85783107691
		hinshelwood	4.90848761942804E-08	-949.750793378994	-947.350793378994	-942.580857356569
		beta	5.19351285361302E-08	-945.42118797198	-941.92118797198	-936.81726474507
		joehnk	5.3914631697767E-08	-943.101985621296	-939.601985621296	-934.498062394385
		flinn	0.000506663262640672	-377.616239444712	-376.07777790625	-371.880290626771
	Temora longicornis	quadratic	0.0000933098349185837	-152.779679653127	-144.779679653127	-151.569339281151
		gaussian	0.000102995263969889	-150.804529808627	-142.804529808627	-149.594189436651
		lactin2	0.000100018287200461	-150.932635907379	-135.932635907379	-149.419710442409
		thomas1	0.000100147091302196	-150.906896367309	-135.906896367309	-149.393970902339
		weibull	0.000100736274229827	-150.78957762058	-135.78957762058	-149.27665215561
		sharpeschoollow	0.000101811530220112	-150.577229509623	-135.577229509623	-149.064304044652
		modifiedgaussian	0.000102164106819023	-150.508088517067	-135.508088517067	-148.995163052096
		spain	0.000102489375916382	-150.444513860648	-135.444513860648	-148.931588395678
		oneill	0.000104403860641969	-150.074363650971	-135.074363650971	-148.561438186001
		rezende	0.00010745251780686	-149.498715629414	-134.498715629414	-147.985790164443
		pawar	0.000115824497300541	-147.99817491026	-132.99817491026	-146.48524944529
		johnson_lewin	0.000119382512486865	-147.393042159894	-132.393042159894	-145.880116694923
		ratkowsky	0.000124239761399738	-146.595431565652	-131.595431565652	-145.082506100682
		briere2	0.000125227810370011	-146.437005501745	-131.437005501745	-144.924080036775
		sharpeschoolhigh	0.00017843653989947	-139.355036348103	-124.355036348103	-137.842110883133
		thomas2	0.000106168532829834	-149.562357023498	-121.562357023498	-147.746846465534
		boatman	0.000106468510436975	-149.505927005183	-121.505927005183	-147.690416447219
		beta	0.000106669252521205	-149.468253316429	-121.468253316429	-147.652742758465
		joehnk	0.000112343961340228	-148.431607329867	-120.431607329867	-146.616096771903
		kamykowski	0.000179902183144516	-139.014646776685	-111.014646776685	-137.19913621872
		hinshelwood	0.00066580580361993	-113.01973589556	-98.0197358955596	-111.506810430589
		flinn	0.00180375781164768	-93.5456411173692	-85.5456411173692	-92.335300745393
		sharpeschoolfull	0.000167966791803233	-140.619021973404	-84.6190219734036	-138.500926322445
	Urosalpinx cinerea	gaussian	3.81490810624925E-07	-583.075860227032	-580.722919050561	-578.711690413599
		oneill	3.91589234906586E-07	-581.115766173608	-577.365766173608	-575.660553906816
		modifiedgaussian	3.91622081981722E-07	-581.112075544334	-577.362075544334	-575.656863277542
		weibull	3.91673812450939E-07	-581.106263843634	-577.356263843634	-575.651051576843
		pawar	3.91677072691849E-07	-581.10589759499	-577.35589759499	-575.650685328198
		sharpeschoolhigh	3.91677072691849E-07	-581.10589759499	-577.35589759499	-575.650685328198
		ratkowsky	3.91829454741025E-07	-581.088782714606	-577.338782714606	-575.633570447815
		thomas1	3.93606747186675E-07	-580.889655144759	-577.139655144759	-575.434442877968
		briere2	3.94407713254366E-07	-580.800208768114	-577.050208768114	-575.344996501322
		rezende	4.00809378958371E-07	-580.091774860773	-576.341774860773	-574.636562593982
		spain	4.03154029573979E-07	-579.835134027443	-576.085134027443	-574.379921760652
		lactin2	4.1200959482311E-07	-578.879104615509	-575.129104615509	-573.423892348718
		sharpeschoollow	4.16784984547455E-07	-578.372056238583	-574.622056238583	-572.916843971791
		johnson_lewin	4.24094295426166E-07	-577.607100348132	-573.857100348132	-572.15188808134
		boatman	4.02645491691095E-07	-579.148155699584	-573.548155699584	-572.601900979435
		beta	4.02942835044369E-07	-579.115674821439	-573.515674821439	-572.569420101289
		quadratic	4.52305203571101E-07	-575.583961828141	-573.23102065167	-571.219792014707
		thomas2	4.05824787463243E-07	-578.802095396097	-573.202095396097	-572.255840675948
		hinshelwood	4.42821310975239E-07	-575.705838257294	-571.955838257294	-570.250625990502
		kamykowski	4.35064140107587E-07	-575.740929144617	-570.140929144617	-569.194674424467
		sharpeschoolfull	4.14803798316442E-07	-577.172935584212	-569.172935584212	-569.535638410704
		joehnk	0.0000004574711582659	-573.531232779073	-567.931232779073	-566.984978058923
		flinn	0.000347909157410765	-283.189023755587	-280.836082579117	-278.824853942154
TERRESTRIAL SPECIES	Cicindela hybrida	gaussian	0.0712646895830315	-51.4456504760756	-49.2234282538534	-46.903673612359
		pawar	0.0691814216629535	-51.9901524903255	-48.4607407256196	-46.3126814106797
		sharpeschoolhigh	0.0691814216629536	-51.9901524903255	-48.4607407256196	-46.3126814106797
		modifiedgaussian	0.0698998468044965	-51.5149217017398	-47.9855099370339	-45.837450622094
		weibull	0.0715187084867644	-50.4617234102686	-46.9323116455627	-44.7842523306228
		quadratic	0.0750312771828263	-49.0764624178152	-46.8542401955929	-44.5344855540986
		ratkowsky	0.0716462077415496	-50.3797903861005	-46.8503786213947	-44.7023193064548
		sharpeschoollow	0.0717960560385376	-50.2836816941812	-46.7542699294753	-44.6062106145354
		briere2	0.0728708165529755	-49.6001818386425	-46.0707700739367	-43.9227107589968
		oneill	0.0734109231214935	-49.2604946690991	-45.7310829043932	-43.5830235894534
		thomas1	0.0735308561130996	-49.185404808779	-45.6559930440731	-43.5079337291333
		lactin2	0.0739147547200101	-48.9458673180009	-45.4164555532951	-43.2683962383552
		beta	0.0726247567811662	-48.9993169954133	-43.7493169954133	-42.1863516998384
		boatman	0.0727175175407745	-48.9406004858328	-43.6906004858328	-42.1276351902579
		flinn	0.0835614599981544	-44.1233041669208	-41.9010819446986	-39.5813273032042
		thomas2	0.075640172228699	-47.1279608864672	-41.8779608864672	-40.3149955908923
		joehnk	0.0756518752145256	-47.1208443544591	-41.8708443544591	-40.3078790588842
		kamykowski	0.0760113199691219	-46.9028021373017	-41.6528021373017	-40.0898368417268
		sharpeschoolfull	0.0731377884396579	-47.9901523131475	-40.5234856464808	-40.0416928016434
		rezende	0.0838962245574729	-43.1191325466045	-39.5897207818986	-37.4416614669587
		spain	0.0872591306190318	-41.3112593426519	-37.7818475779461	-35.6337882630062
		hinshelwood	0.0888322008173529	-40.4893772714527	-36.9599655067468	-34.8119061918069
		johnson_lewin	0.130231058495712	-22.8915694426121	-19.3621576779062	-17.2140983629664
	Formica schaufussi	beta	0.0625147258699713	-14.9915320497863	-98.9915320497863	-16.240975234418
		boatman	0.0629249813881557	-14.9130388217805	-98.9130388217805	-16.1624820064121
		thomas2	0.0776803047877299	-12.38513679341	-96.38513679341	-13.6345799780417
		kamykowski	0.0863328816488444	-11.117831270885	-95.117831270885	-12.3672744555167
		joehnk	0.131391663624655	-6.07816582905961	-90.0781658290596	-7.32760901369128
		sharpeschoolfull	NA	-15.2302747542309	-71.2302747542309	-16.6879584696345
		gaussian	0.0444894390449124	-16.481661998616	23.518338001384	-17.3146241217038
		quadratic	0.0957120274922844	-7.28855639644311	32.7114436035569	-8.12151851953089
		flinn	0.106590749784821	-5.99672323711044	34.0032767628896	-6.82968536019822
		briere2	0.0554224406707288	-14.2776597454019	Inf	-15.3188623992617
		hinshelwood	0.268300036861837	4.64779605652507	Inf	3.60659340266534
		johnson_lewin	0.344762478797679	7.65679387077191	Inf	6.61559121691218
		lactin2	0.054930387765518	-14.3846742021829	Inf	-15.4258768560426
		modifiedgaussian	0.0457286118191692	-16.5847845070772	Inf	-17.6259871609369
		oneill	0.0557791212420271	-14.2006791444036	Inf	-15.2418817982633
		pawar	0.0892752520212269	-8.55678288390191	Inf	-9.59798553776164
		ratkowsky	0.04548591581348	-16.6486418556042	Inf	-17.6898445094639
		rezende	0.116419814947017	-5.37104165358	Inf	-6.41224430743973
		sharpeschoolhigh	0.0565338536942404	-14.0393990116041	Inf	-15.0806016654639
		sharpeschoollow	0.0912786077940243	-8.2904772405372	Inf	-9.33167989439692
		spain	0.127085605288352	-4.31914368006772	Inf	-5.36034633392745
		thomas1	0.0538397665086052	-14.6253264985861	Inf	-15.6665291524458
		weibull	0.0456261189007035	-16.6117106559024	Inf	-17.6529133097621
	Hyles lineata	quadratic	0.113101506733045	-27.179467982113	-24.679467982113	-23.0013782312193
		gaussian	0.116917485254628	-25.7857934653136	-23.2857934653136	-21.60770371442
		modifiedgaussian	0.110969757292179	-27.1789705804605	-23.1789705804605	-21.9563583918433
		flinn	0.1212046104795	-24.2733028458185	-21.7733028458185	-20.0952130949248
		thomas1	0.115722059138076	-25.41776077783	-21.41776077783	-20.1951485892129
		briere2	0.117953234264411	-24.615688792747	-20.615688792747	-19.3930766041299
		ratkowsky	0.118239979643845	-24.5137103179745	-20.5137103179745	-19.2910981293574
		weibull	0.118330131187245	-24.4816998074941	-20.4816998074941	-19.259087618877
		oneill	0.120395560419073	-23.7549226285013	-19.7549226285013	-18.5323104398842
		spain	0.122294979454401	-23.0974826767935	-19.0974826767935	-17.8748704881764
		kamykowski	0.114824832908692	-25.017784796613	-19.017784796613	-18.7506501702725
		thomas2	0.114825203154265	-25.0176493704288	-19.0176493704288	-18.7505147440882
		pawar	0.12256255009722	-23.0056907560617	-19.0056907560617	-17.7830785674446
		lactin2	0.122736992299367	-22.9459550251783	-18.9459550251783	-17.7233428365612
		beta	0.115512091317506	-24.7671524768122	-18.7671524768122	-18.5000178504717
		boatman	0.115590929573463	-24.7384967987872	-18.7384967987872	-18.4713621724466
		rezende	0.123394623794698	-22.7215174744963	-18.7215174744963	-17.4989052858792
		sharpeschoolhigh	0.123599811918818	-22.6517353098039	-18.6517353098039	-17.4291231211868
		johnson_lewin	0.126289649406167	-21.7475152004421	-17.7475152004421	-16.524903011825
		hinshelwood	0.129122735987449	-20.8157317504419	-16.8157317504419	-15.5931195618248
		sharpeschoolfull	0.118110610517193	-23.1881146597141	-14.5727300443295	-15.8764575956502
		joehnk	0.150382546760389	-13.6872522569662	-7.68725225696623	-7.42011763062569
		sharpeschoollow	0.173129404166814	-8.49814302401828	-4.49814302401828	-3.27553083540116
	Manduca sexta	quadratic	0.113526572493073	-30.026396273918	-27.8041740516958	-25.4844194102014
		gaussian	0.114166437896783	-29.7678561808071	-27.5456339585848	-25.2258793170905
		flinn	0.114442108530612	-29.6569167124389	-27.4346944902166	-25.1149398487223
		thomas1	0.1157283500512	-28.3225415469322	-24.7931297822263	-22.6450704672865
		weibull	0.116144503805548	-28.157424389527	-24.6280126248211	-22.4799533098812
		modifiedgaussian	0.116279827211266	-28.1038596242617	-24.5744478595558	-22.426388544616
		pawar	0.116458806095962	-28.0331104735774	-24.5036987088715	-22.3556393939317
		ratkowsky	0.116859206435594	-27.8752278180183	-24.3458160533124	-22.1977567383725
		briere2	0.116859612784984	-27.875067864515	-24.3456560998091	-22.1975967848692
		oneill	0.117182496287769	-27.7481449735028	-24.2187332087969	-22.0706738938571
		rezende	0.11734709606057	-27.6835766542882	-24.1541648895823	-22.0061055746424
		lactin2	0.1176374653523	-27.5698926391535	-24.0404808744476	-21.8924215595077
		spain	0.117892597566424	-27.4702358370062	-23.9408240723003	-21.7927647573605
		sharpeschoolhigh	0.118198803779877	-27.3509134590076	-23.8215016943018	-21.6734423793619
		hinshelwood	0.119101146586364	-27.001077994701	-23.4716662299951	-21.3236069150552
		johnson_lewin	0.119174422514584	-26.9727856035244	-23.4433738388185	-21.2953145238787
		boatman	0.115286442356208	-27.7420744511238	-22.4920744511238	-20.9291091555489
		beta	0.115792507123436	-27.5405933853546	-22.2905933853546	-20.7276280897797
		kamykowski	0.117309250115569	-26.9419607269086	-21.6919607269086	-20.1289954313337
		thomas2	0.117503559537575	-26.8658299956623	-21.6158299956623	-20.0528647000874
		joehnk	0.122336062301593	-25.0118809686373	-19.7618809686373	-18.1989156730624
		sharpeschoolfull	0.13215517197931	-20.7750985951371	-13.3084319284704	-12.826639083633
		sharpeschoollow	0.179737969852681	-8.07083765755954	-4.54142589285366	-2.3933665779138
	Messor pergandei	lactin2	0.00411389752469498	-287.600291475711	-285.600291475711	-279.682696783431
		kamykowski	0.00402376215799764	-288.338300705596	-285.441748981458	-278.83718707486
		briere2	0.00419892681070021	-286.12730904051	-284.12730904051	-278.20971434823
		boatman	0.004121915870938	-286.60304689948	-283.706495175342	-277.101933268743
		beta	0.00420254384866535	-285.208266664969	-282.311714940831	-275.707153034232
		sharpeschoolfull	0.00412837821622055	-285.670687219296	-281.670687219296	-274.586054650104
		thomas2	0.00430054656781594	-283.54851523296	-280.651963508822	-274.047401602223
		hinshelwood	0.00444579709408972	-282.013934261239	-280.013934261239	-274.096339568958
		spain	0.00445400672282884	-281.881101347383	-279.881101347383	-273.963506655103
		rezende	0.00445494777691914	-281.865890607502	-279.865890607502	-273.948295915222
		thomas1	0.00445725156497033	-281.828666856772	-279.828666856772	-273.911072164491
		ratkowsky	0.00449454045979606	-281.228828087351	-279.228828087351	-273.31123339507
		pawar	0.0045849516424223	-279.794866750052	-277.794866750052	-271.877272057771
		weibull	0.00458787125471253	-279.749033074998	-277.749033074998	-271.831438382718
		sharpeschoolhigh	0.0045955470945884	-279.628672534132	-277.628672534132	-271.711077841851
		modifiedgaussian	0.00461895760388807	-279.262823180022	-277.262823180022	-271.345228487741
		quadratic	0.00480444671874332	-277.320199273383	-276.029876692737	-270.986123519558
		johnson_lewin	0.00475038569405724	-277.242736407679	-275.242736407679	-269.325141715399
		gaussian	0.00497306741579687	-274.836563075284	-273.546240494638	-268.502487321459
		sharpeschoollow	0.00496689152827506	-274.033812766246	-272.033812766246	-266.116218073965
		joehnk	0.00494339205678039	-273.518222354164	-270.621670630026	-264.017108723427
		oneill	0.00507185568398713	-272.528108025064	-270.528108025064	-264.610513332783
		flinn	0.0051990362987503	-271.637139017692	-270.346816437047	-265.303063263868
	Ocymyrmex barbiger	gaussian	0.0261325430662862	-422.369861730728	-421.930301291168	-412.112468964857
		pawar	0.0261310082318245	-421.418986683726	-420.752320017059	-408.597245726387
		sharpeschoolhigh	0.0261310082318245	-421.418986683726	-420.752320017059	-408.597245726387
		modifiedgaussian	0.0261361713370064	-421.38105403818	-420.714387371513	-408.55931308084
		weibull	0.026279387215144	-420.331842018308	-419.665175351641	-407.510101060969
		oneill	0.0262958817514899	-420.21136898433	-419.544702317664	-407.389628026991
		ratkowsky	0.0263756623674017	-419.629730825596	-418.96306415893	-406.807989868257
		sharpeschoollow	0.0264481067775686	-419.103099133175	-418.436432466508	-406.281358175836
		beta	0.0263593831187567	-418.797461964304	-417.853641739585	-403.411372815497
		boatman	0.0263819914515773	-418.632854947411	-417.689034722691	-403.246765798604
		briere2	0.0266232083123872	-417.836139133385	-417.169472466718	-405.014398176046
		thomas1	0.0266332572477069	-417.763682368408	-417.097015701742	-404.941941411069
		sharpeschoolfull	0.0264197574228275	-417.418986662607	-416.14625938988	-399.468549322333
		lactin2	0.0268363304421161	-416.305274234758	-415.638607568091	-403.483533277419
		thomas2	0.0268272724769034	-415.419280979534	-414.475460754815	-400.033191830727
		joehnk	0.0270262747935979	-414.000298548337	-413.056478323618	-398.61420939953
		kamykowski	0.0271286517084922	-413.27436676908	-412.330546544361	-397.888277620273
		quadratic	0.0280007386296172	-409.112359451834	-408.672799012273	-398.854966685962
		flinn	0.0282072147147244	-407.701755282827	-407.262194843267	-397.444362516956
		rezende	0.028049253994261	-407.817827252834	-407.151160586167	-394.996086295495
		hinshelwood	0.0284899659509995	-404.824563122983	-404.157896456317	-392.002822165644
		spain	0.0302006544917934	-393.628727730019	-392.962061063352	-380.80698677268
		johnson_lewin	0.0418142427671195	-331.157030804097	-330.490364137431	-318.335289846758
	Pogonomyrmex maricopa	rezende	0.0128127863325745	-288.006394568982	-286.642758205346	-278.446279541842
		ratkowsky	0.0128660727790375	-287.591372057921	-286.227735694284	-278.03125703078
		spain	0.0130330817881615	-286.301667225109	-284.938030861472	-276.741552197968
		modifiedgaussian	0.0130779889612504	-285.957696517842	-284.594060154206	-276.397581490702
		hinshelwood	0.013090797008851	-285.85980853299	-284.496172169353	-276.299693505849
		weibull	0.0131590431598797	-285.339833520902	-283.976197157265	-275.779718493761
		joehnk	0.0129936658430248	-285.703500773046	-283.750012400953	-274.231362740477
		thomas1	0.0131941516611347	-285.073387480761	-283.709751117124	-275.51327245362
		quadratic	0.0135234329553367	-283.533049243826	-282.644160354938	-275.884957222114
		gaussian	0.0135486293045317	-283.346906376479	-282.45801748759	-275.698814354766
		flinn	0.0135949794580242	-283.005388054813	-282.116499165924	-275.3572960331
		beta	0.0132580872226721	-283.688928093779	-281.735439721686	-272.21679006121
		sharpeschoollow	0.0134831569071939	-282.906628025315	-281.542991661678	-273.346512998174
		briere2	0.0135126957819829	-282.687787843322	-281.324151479686	-273.127672816181
		boatman	0.0133513483442419	-282.987962429155	-281.034474057062	-271.515824396586
		thomas2	0.013370712907515	-282.843029248437	-280.889540876344	-271.370891215868
		oneill	0.01365349302668	-281.651216196221	-280.287579832584	-272.09110116908
		lactin2	0.0137914087121402	-280.646170904426	-279.282534540789	-271.086055877285
		kamykowski	0.0140240707893387	-278.07218082721	-276.118692455117	-266.600042794641
	Pogonomyrmex rugosus	beta	0.0100754234883711	-381.02040041936	-379.464844863804	-368.35515723432
		boatman	0.0100975205302274	-380.753127562985	-379.197572007429	-368.087884377945
		briere2	0.0101447256735664	-381.104441613977	-380.013532523068	-370.55007229311
		flinn	0.0104070632600091	-378.928787356926	-378.21450164264	-370.485291900232
		gaussian	0.00998855657685476	-383.936233414862	-383.221947700576	-375.492737958168
		hinshelwood	0.010253086893346	-379.80820525183	-378.717296160921	-369.253835930964
		joehnk	0.0107107646177792	-373.560084039648	-372.004528484092	-360.894840854608
		johnson_lewin	0.0131803496184092	-349.168120632333	-348.077211541424	-338.613751311467
		kamykowski	0.0102780039453096	-378.591754728164	-377.036199172608	-365.926511543124
		lactin2	0.0101695744599363	-380.805976647998	-379.715067557089	-370.251607327131
		modifiedgaussian	0.00995685457649527	-383.384952991622	-382.294043900713	-372.830583670756
		oneill	0.0100608535343786	-382.117276697329	-381.02636760642	-371.562907376463
		pawar	0.00995032804767108	-383.464947891967	-382.374038801058	-372.9105785711
		quadratic	0.016851314271252	-320.131629505924	-319.417343791638	-311.688134049231
		ratkowsky	0.0100427359854705	-382.337171911863	-381.246262820954	-371.782802590997
		rezende	0.0100855776908739	-381.817834223078	-380.726925132169	-371.263464902212
		sharpeschoolfull	0.010129627666864	-379.46494782491	-377.35174027774	-364.688830775696
		sharpeschoolhigh	0.00995032804767107	-383.464947891967	-382.374038801058	-372.9105785711
		sharpeschoollow	0.0104974119100839	-376.935114834196	-375.844205743287	-366.38074551333
		spain	0.0102246881347262	-380.146586816037	-379.055677725127	-369.59221749517
		thomas1	0.0100573094644655	-382.160260396577	-381.069351305668	-371.60589107571
		thomas2	0.0101593444873818	-380.008437189109	-378.452881633553	-367.343194004069
		weibull	0.00998010662300152	-383.100380941593	-382.009471850684	-372.546011620726
