# Supplementary material for: A Functional Trait‐Based Approach to Mapping Climate‐Driven Changes in Temperature‐Dependent Feeding Suitability
Source: Ecol Evol. 2026 May 3;16(5):e73623. doi: 10.1002/ece3.73623 (PMC13135894; doi:10.1002/ece3.73623)
Supplement: Supplementary file 2 — Data S2: R_codes. [file ECE3-16-e73623-s003.R]

## ______________________________________________________________ 
##  A Functional Trait-Based Approach to MappingClimate-Driven    
##  Changes in Temperature-Dependent Feeding Suitability          
##
##  Guillaume Marchessaux, Sadi Aksu, Ali Serhan Tarkan
## ______________________________________________________________


## %%%%%%%%%%%%%%%%%%%%%%%%%%%%%%%%%%%%%%%%%%%%%%%%%%%%%%%%%%%%%%%%%%% ##
##                   PART 1 | Thermal Performance Curve
## %%%%%%%%%%%%%%%%%%%%%%%%%%%%%%%%%%%%%%%%%%%%%%%%%%%%%%%%%%%%%%%%%%% ##

##############################################################################    
# (1) install package from GitHub
##############################################################################

      remotes::install_github("padpadpadpad/rTPC")
      devtools::install_github("padpadpadpad/nls.multstart") # from GitHub 

      library(purrr)
      library(dplyr)
      library(tidyr)
      library(ggplot2)
      library(nls.multstart)
      library(broom)
      library(rTPC)
      library(MuMIn)
      library(ggrepel)
      library(ggthemes)

      
##############################################################################    
# (2) Integrate the data file with Respiration and temperature data
##############################################################################    

      setwd("C:/Users/...")
      cur<-read.table(file = "Data.txt", header = T, dec = ".")

      ggplot(cur, aes(Temp, O2rate)) +
        geom_point() +
        theme_bw(base_size = 12) +
        labs(x = 'Temperature (°C)',
             y = 'Metabolic rate',
             title = 'Respiration across temperatures')
      
      d<-data.frame(temp=cur$Temp,rate=cur$O2rate)


##############################################################################    
# (3) Fit respiration data with all the TPC curves 
##############################################################################    

d_fits <- nest(d, data = c(temp, rate)) %>% 
  mutate(beta = map(data, ~nls_multstart(rate~beta_2012(temp = temp, a, b, c, d, e),
                                         data = .x,
                                         iter = c(6,6,6,6,6),
                                         start_lower = get_start_vals(.x$temp, .x$rate, model_name = 'beta_2012') - 10,
                                         start_upper = get_start_vals(.x$temp, .x$rate, model_name = 'beta_2012') + 10,
                                         lower = get_lower_lims(.x$temp, .x$rate, model_name = 'beta_2012'),
                                         upper = get_upper_lims(.x$temp, .x$rate, model_name = 'beta_2012'),
                                         supp_errors = 'Y',
                                         convergence_count = FALSE)),
         boatman = map(data, ~nls_multstart(rate~boatman_2017(temp = temp, rmax, tmin, tmax, a,b),
                                            data = .x,
                                            iter = c(4,4,4,4,4),
                                            start_lower = get_start_vals(.x$temp, .x$rate, model_name = 'boatman_2017') - 10,
                                            start_upper = get_start_vals(.x$temp, .x$rate, model_name = 'boatman_2017') + 10,
                                            lower = get_lower_lims(.x$temp, .x$rate, model_name = 'boatman_2017'),
                                            upper = get_upper_lims(.x$temp, .x$rate, model_name = 'boatman_2017'),
                                            supp_errors = 'Y',
                                            convergence_count = FALSE)),
         briere2 = map(data, ~nls_multstart(rate~briere2_1999(temp = temp, tmin, tmax, a,b),
                                            data = .x,
                                            iter = c(4,4,4,4),
                                            start_lower = get_start_vals(.x$temp, .x$rate, model_name = 'briere2_1999') - 10,
                                            start_upper = get_start_vals(.x$temp, .x$rate, model_name = 'briere2_1999') + 10,
                                            lower = get_lower_lims(.x$temp, .x$rate, model_name = 'briere2_1999'),
                                            upper = get_upper_lims(.x$temp, .x$rate, model_name = 'briere2_1999'),
                                            supp_errors = 'Y',
                                            convergence_count = FALSE)),
         flinn = map(data, ~nls_multstart(rate~flinn_1991(temp = temp, a, b, c),
                                          data = .x,
                                          iter = c(5,5,5),
                                          start_lower = get_start_vals(.x$temp, .x$rate, model_name = 'flinn_1991') - 10,
                                          start_upper = get_start_vals(.x$temp, .x$rate, model_name = 'flinn_1991') + 10,
                                          lower = get_lower_lims(.x$temp, .x$rate, model_name = 'flinn_1991'),
                                          upper = get_upper_lims(.x$temp, .x$rate, model_name = 'flinn_1991'),
                                          supp_errors = 'Y',
                                          convergence_count = FALSE)),
         gaussian = map(data, ~nls_multstart(rate~gaussian_1987(temp = temp, rmax, topt, a),
                                             data = .x,
                                             iter = c(4,4,4),
                                             start_lower = get_start_vals(.x$temp, .x$rate, model_name = 'gaussian_1987') - 10,
                                             start_upper = get_start_vals(.x$temp, .x$rate, model_name = 'gaussian_1987') + 10,
                                             lower = get_lower_lims(.x$temp, .x$rate, model_name = 'gaussian_1987'),
                                             upper = get_upper_lims(.x$temp, .x$rate, model_name = 'gaussian_1987'),
                                             supp_errors = 'Y',
                                             convergence_count = FALSE)),
         hinshelwood = map(data, ~nls_multstart(rate~hinshelwood_1947(temp = temp, a, e, b, eh),
                                                data = .x,
                                                iter = c(5,5,5,5),
                                                start_lower = get_start_vals(.x$temp, .x$rate, model_name = 'hinshelwood_1947') - 1,
                                                start_upper = get_start_vals(.x$temp, .x$rate, model_name = 'hinshelwood_1947') + 1,
                                                lower = get_lower_lims(.x$temp, .x$rate, model_name = 'hinshelwood_1947'),
                                                upper = get_upper_lims(.x$temp, .x$rate, model_name = 'hinshelwood_1947'),
                                                supp_errors = 'Y',
                                                convergence_count = FALSE)),
         joehnk = map(data, ~nls_multstart(rate~joehnk_2008(temp = temp, rmax, topt, a, b, c),
                                           data = .x,
                                           iter = c(4,4,4,4, 4),
                                           start_lower = get_start_vals(.x$temp, .x$rate, model_name = 'joehnk_2008') - 10,
                                           start_upper = get_start_vals(.x$temp, .x$rate, model_name = 'joehnk_2008') + 10,
                                           lower = get_lower_lims(.x$temp, .x$rate, model_name = 'joehnk_2008'),
                                           upper = get_upper_lims(.x$temp, .x$rate, model_name = 'joehnk_2008'),
                                           supp_errors = 'Y',
                                           convergence_count = FALSE)),
         johnson_lewin = map(data, ~suppressWarnings(nls_multstart(rate~ johnsonlewin_1946(temp = temp, r0, e, eh, topt),
                                                                   data = .x,
                                                                   iter = c(4,4,4,4),
                                                                   start_lower = get_start_vals(.x$temp, .x$rate, model_name = 'johnsonlewin_1946') - 1,
                                                                   start_upper = get_start_vals(.x$temp, .x$rate, model_name = 'johnsonlewin_1946') + 1,
                                                                   lower = get_lower_lims(.x$temp, .x$rate, model_name = 'johnsonlewin_1946'),
                                                                   upper = get_upper_lims(.x$temp, .x$rate, model_name = 'johnsonlewin_1946'),
                                                                   supp_errors = 'Y',
                                                                   convergence_count = FALSE))),
         kamykowski = map(data, ~nls_multstart(rate~kamykowski_1985(temp = temp, tmin, tmax, a, b, c),
                                               data = .x,
                                               iter = c(4,4,4,4,4),
                                               start_lower = get_start_vals(.x$temp, .x$rate, model_name = 'kamykowski_1985') - 10,
                                               start_upper = get_start_vals(.x$temp, .x$rate, model_name = 'kamykowski_1985') + 10,
                                               lower = get_lower_lims(.x$temp, .x$rate, model_name = 'kamykowski_1985'),
                                               upper = get_upper_lims(.x$temp, .x$rate, model_name = 'kamykowski_1985'),
                                               supp_errors = 'Y',
                                               convergence_count = FALSE)),
         lactin2 = map(data, ~nls_multstart(rate~lactin2_1995(temp = temp, a, b, tmax, delta_t),
                                            data = .x,
                                            iter = c(4,4,4,4),
                                            start_lower = get_start_vals(.x$temp, .x$rate, model_name = 'lactin2_1995') - 10,
                                            start_upper = get_start_vals(.x$temp, .x$rate, model_name = 'lactin2_1995') + 10,
                                            lower = get_lower_lims(.x$temp, .x$rate, model_name = 'lactin2_1995'),
                                            upper = get_upper_lims(.x$temp, .x$rate, model_name = 'lactin2_1995'),
                                            supp_errors = 'Y',
                                            convergence_count = FALSE)),
         modifiedgaussian = map(data, ~nls_multstart(rate~modifiedgaussian_2006(temp = temp, rmax, topt, a, b),
                                                     data = .x,
                                                     iter = c(4,4,4,4),
                                                     start_lower = get_start_vals(.x$temp, .x$rate, model_name = 'modifiedgaussian_2006') - 10,
                                                     start_upper = get_start_vals(.x$temp, .x$rate, model_name = 'modifiedgaussian_2006') + 10,
                                                     lower = get_lower_lims(.x$temp, .x$rate, model_name = 'modifiedgaussian_2006'),
                                                     upper = get_upper_lims(.x$temp, .x$rate, model_name = 'modifiedgaussian_2006'),
                                                     supp_errors = 'Y',
                                                     convergence_count = FALSE)),
         oneill = map(data, ~nls_multstart(rate~oneill_1972(temp = temp, rmax, ctmax, topt, q10),
                                           data = .x,
                                           iter = c(4,4,4,4),
                                           start_lower = get_start_vals(.x$temp, .x$rate, model_name = 'oneill_1972') - 10,
                                           start_upper = get_start_vals(.x$temp, .x$rate, model_name = 'oneill_1972') + 10,
                                           lower = get_lower_lims(.x$temp, .x$rate, model_name = 'oneill_1972'),
                                           upper = get_upper_lims(.x$temp, .x$rate, model_name = 'oneill_1972'),
                                           supp_errors = 'Y',
                                           convergence_count = FALSE)),
         pawar = map(data, ~nls_multstart(rate~pawar_2018(temp = temp, r_tref, e, eh, topt, tref = 15),
                                          data = .x,
                                          iter = c(4,4,4,4),
                                          start_lower = get_start_vals(.x$temp, .x$rate, model_name = 'pawar_2018') - 10,
                                          start_upper = get_start_vals(.x$temp, .x$rate, model_name = 'pawar_2018') + 10,
                                          lower = get_lower_lims(.x$temp, .x$rate, model_name = 'pawar_2018'),
                                          upper = get_upper_lims(.x$temp, .x$rate, model_name = 'pawar_2018'),
                                          supp_errors = 'Y',
                                          convergence_count = FALSE)),
         quadratic = map(data, ~nls_multstart(rate~quadratic_2008(temp = temp, a, b, c),
                                              data = .x,
                                              iter = c(4,4,4),
                                              start_lower = get_start_vals(.x$temp, .x$rate, model_name = 'quadratic_2008') - 0.5,
                                              start_upper = get_start_vals(.x$temp, .x$rate, model_name = 'quadratic_2008') + 0.5,
                                              lower = get_lower_lims(.x$temp, .x$rate, model_name = 'quadratic_2008'),
                                              upper = get_upper_lims(.x$temp, .x$rate, model_name = 'quadratic_2008'),
                                              supp_errors = 'Y',
                                              convergence_count = FALSE)),
         ratkowsky = map(data, ~nls_multstart(rate~ratkowsky_1983(temp = temp, tmin, tmax, a, b),
                                              data = .x,
                                              iter = c(4,4,4,4),
                                              start_lower = get_start_vals(.x$temp, .x$rate, model_name = 'ratkowsky_1983') - 10,
                                              start_upper = get_start_vals(.x$temp, .x$rate, model_name = 'ratkowsky_1983') + 10,
                                              lower = get_lower_lims(.x$temp, .x$rate, model_name = 'ratkowsky_1983'),
                                              upper = get_upper_lims(.x$temp, .x$rate, model_name = 'ratkowsky_1983'),
                                              supp_errors = 'Y',
                                              convergence_count = FALSE)),
         rezende = map(data, ~nls_multstart(rate~rezende_2019(temp = temp, q10, a,b,c),
                                            data = .x,
                                            iter = c(4,4,4,4),
                                            start_lower = get_start_vals(.x$temp, .x$rate, model_name = 'rezende_2019') - 10,
                                            start_upper = get_start_vals(.x$temp, .x$rate, model_name = 'rezende_2019') + 10,
                                            lower = get_lower_lims(.x$temp, .x$rate, model_name = 'rezende_2019'),
                                            upper = get_upper_lims(.x$temp, .x$rate, model_name = 'rezende_2019'),
                                            supp_errors = 'Y',
                                            convergence_count = FALSE)),
         sharpeschoolfull = map(data, ~nls_multstart(rate~sharpeschoolfull_1981(temp = temp, r_tref,e,el,tl,eh,th, tref = 20),
                                                     data = .x,
                                                     iter = c(4,4,4,4,4,4),
                                                     start_lower = get_start_vals(.x$temp, .x$rate, model_name = 'sharpeschoolfull_1981') - 10,
                                                     start_upper = get_start_vals(.x$temp, .x$rate, model_name = 'sharpeschoolfull_1981') + 10,
                                                     lower = get_lower_lims(.x$temp, .x$rate, model_name = 'sharpeschoolfull_1981'),
                                                     upper = get_upper_lims(.x$temp, .x$rate, model_name = 'sharpeschoolfull_1981'),
                                                     supp_errors = 'Y',
                                                     convergence_count = FALSE)),
         sharpeschoolhigh = map(data, ~nls_multstart(rate~sharpeschoolhigh_1981(temp = temp, r_tref,e,eh,th, tref = 20),
                                                     data = .x,
                                                     iter = c(4,4,4,4),
                                                     start_lower = get_start_vals(.x$temp, .x$rate, model_name = 'sharpeschoolhigh_1981') - 10,
                                                     start_upper = get_start_vals(.x$temp, .x$rate, model_name = 'sharpeschoolhigh_1981') + 10,
                                                     lower = get_lower_lims(.x$temp, .x$rate, model_name = 'sharpeschoolhigh_1981'),
                                                     upper = get_upper_lims(.x$temp, .x$rate, model_name = 'sharpeschoolhigh_1981'),
                                                     supp_errors = 'Y',
                                                     convergence_count = FALSE)),
         sharpeschoollow = map(data, ~nls_multstart(rate~sharpeschoollow_1981(temp = temp, r_tref,e,el,tl, tref = 20),
                                                    data = .x,
                                                    iter = c(4,4,4,4),
                                                    start_lower = get_start_vals(.x$temp, .x$rate, model_name = 'sharpeschoollow_1981') - 10,
                                                    start_upper = get_start_vals(.x$temp, .x$rate, model_name = 'sharpeschoollow_1981') + 10,
                                                    lower = get_lower_lims(.x$temp, .x$rate, model_name = 'sharpeschoollow_1981'),
                                                    upper = get_upper_lims(.x$temp, .x$rate, model_name = 'sharpeschoollow_1981'),
                                                    supp_errors = 'Y',
                                                    convergence_count = FALSE)),
         spain = map(data, ~nls_multstart(rate~spain_1982(temp = temp, a,b,c,r0),
                                          data = .x,
                                          iter = c(4,4,4,4),
                                          start_lower = get_start_vals(.x$temp, .x$rate, model_name = 'spain_1982') - 1,
                                          start_upper = get_start_vals(.x$temp, .x$rate, model_name = 'spain_1982') + 1,
                                          lower = get_lower_lims(.x$temp, .x$rate, model_name = 'spain_1982'),
                                          upper = get_upper_lims(.x$temp, .x$rate, model_name = 'spain_1982'),
                                          supp_errors = 'Y',
                                          convergence_count = FALSE)),
         thomas1 = map(data, ~nls_multstart(rate~thomas_2012(temp = temp, a,b,c,topt),
                                            data = .x,
                                            iter = c(4,4,4,4),
                                            start_lower = get_start_vals(.x$temp, .x$rate, model_name = 'thomas_2012') - 1,
                                            start_upper = get_start_vals(.x$temp, .x$rate, model_name = 'thomas_2012') + 2,
                                            lower = get_lower_lims(.x$temp, .x$rate, model_name = 'thomas_2012'),
                                            upper = get_upper_lims(.x$temp, .x$rate, model_name = 'thomas_2012'),
                                            supp_errors = 'Y',
                                            convergence_count = FALSE)),
         thomas2 = map(data, ~nls_multstart(rate~thomas_2017(temp = temp, a,b,c,d,e),
                                            data = .x,
                                            iter = c(3,3,3,3,3),
                                            start_lower = get_start_vals(.x$temp, .x$rate, model_name = 'thomas_2017') - 10,
                                            start_upper = get_start_vals(.x$temp, .x$rate, model_name = 'thomas_2017') + 10,
                                            lower = get_lower_lims(.x$temp, .x$rate, model_name = 'thomas_2017'),
                                            upper = get_upper_lims(.x$temp, .x$rate, model_name = 'thomas_2017'),
                                            supp_errors = 'Y',
                                            convergence_count = FALSE)),
         weibull = map(data, ~nls_multstart(rate~weibull_1995(temp = temp, a,topt,b,c),
                                            data = .x,
                                            iter = c(4,4,4,4),
                                            start_lower = get_start_vals(.x$temp, .x$rate, model_name = 'weibull_1995') - 10,
                                            start_upper = get_start_vals(.x$temp, .x$rate, model_name = 'weibull_1995') + 10,
                                            lower = get_lower_lims(.x$temp, .x$rate, model_name = 'weibull_1995'),
                                            upper = get_upper_lims(.x$temp, .x$rate, model_name = 'weibull_1995'),
                                            supp_errors = 'Y',
                                            convergence_count = FALSE)))


### if you have an error message and the model will give you the name of the wrong curve model --> you need to delete it and run again

    glimpse(select(d_fits, 1:24)) # resume all models fitted
    d_fits$beta[[1]]

    
##############################################################################    
# (4) Stack all models fitted 
############################################################################## 
    
    d_stack <- select(d_fits, -data) %>%
      pivot_longer(., names_to = 'model_name', values_to = 'fit', beta:weibull)
    
    # get parameters using tidy
    params <- d_stack %>%
      mutate(., est = map(fit, tidy)) %>%
      select(-fit) %>%
      unnest(est)
    
    # get predictions using augment
    newdata <- tibble(temp = seq(min(d$temp), max(d$temp), length.out = 100))
    d_preds <- d_stack %>%
      mutate(., preds = map(fit, augment, newdata = newdata)) %>%
      select(-fit) %>%
      unnest(preds)

    
    # plot each curve fitted with the dataset : you will have a panel with more than 20 curves
    ggplot(d_preds, aes(temp, rate)) +
      geom_point(aes(temp, rate), d) +
      geom_line(aes(temp, .fitted), col = 'blue') +
      facet_wrap(~model_name, scales = 'free', ncol = 4) +
      theme_bw(base_size = 12) +
      theme(legend.position = 'none',
            strip.text = element_text(hjust = 0),
            strip.background = element_blank()) +
      labs(x = 'Temperature (°C)',
           y = 'Metabolic rate',
           title = 'Fits of every model available in rTPC') +
      geom_hline(aes(yintercept = 0), linetype = 2)
    
    ggsave("01_multimodel_separate.tiff", plot = last_plot(), device = "tiff", dpi = 300)


##############################################################################    
# (5) Calculate the AICc parameters to choose the best model
#############################################################################    
    
    # better model selection (based on the lowest AICc value)
    
    d_ic <- d_stack %>%
      mutate(., info = map(fit, glance),
             AICc =  map_dbl(fit, MuMIn::AICc)) %>%
      select(-fit) %>%
      unnest(info) %>%
      select(model_name, sigma, AIC, AICc, BIC, df.residual)
    
    
    fix(d_ic)
    ## close the window (small) to continue
    
    write.csv2(d_ic, file = "AIC_models_all_models.csv")

    # stack models (the top 5)
    d_stack <- select(d_fits, -data) %>%
      pivot_longer(., names_to = 'model_name', values_to = 'fit', c(gaussian,
                                                                    quadratic,
                                                                    modifiedgaussian,
                                                                    weibull,
                                                                    oneill
                                                                    )) ## <- you need to write the models' names based on the 5 models with the lowest AICc
    
##############################################################################    
# (6) Models parameters for each 5 best models
#############################################################################    
           
      d_stack$fit
      
      # get predictions using augment (graph with the 5 selected mdoels, from L290 to 349)
      newdata <- tibble(temp = seq(min(d$temp), max(d$temp), length.out = 100))
      
      d_preds <- d_stack %>%
        mutate(., preds = map(fit, augment, newdata = newdata)) %>%
        select(-fit) %>%
        unnest(preds)
      
      # take a random point from each model for labelling
      d_labs <- filter(d_preds, temp < 20) %>%
        group_by(., model_name) %>%
        sample_n(., 1) %>%
        ungroup()
      
      # plot
      ggplot(d_preds, aes(temp, .fitted)) +
        geom_line(aes(col = model_name)) +
        geom_label_repel(aes(temp, .fitted, label = model_name, col = model_name), fill = 'white', nudge_y = 0.00112, segment.size = 0.2, segment.colour = 'grey50', d_labs) +
        geom_point(aes(temp, rate), d) +
        theme_bw(base_size = 10) +
        theme(legend.position = 'none') +
        labs(x = 'Temperature (°C)',
             y = 'Metabolic rate',
             title = 'Respiration across temperatures') +
        geom_hline(aes(yintercept = 0), linetype = 2) +
        scale_color_brewer(type = 'qual', palette = 2)
      
      ggsave("02_5_best_models_plot.tiff",plot = last_plot(),device = "tiff",dpi = 300)

      
####################################################################################    
# (7) Explore the models parameters for each 5 best models and best model selection
####################################################################################    
      
        # filter for best model
        best_model = filter(d_ic, AICc == min(AICc)) %>% pull(model_name)
        best_model
        
        # get colour code
        col_best_mod = RColorBrewer::brewer.pal(n = 6, name = "Dark2")[6]
        
        # plot
        ggplot(d_preds, aes(temp, .fitted)) +
          geom_line(aes(group = model_name), col = 'grey50', alpha = 0.5) +
          geom_line(data = filter(d_preds, model_name == best_model), col = col_best_mod) +
          geom_label_repel(aes(temp, .fitted, label = model_name), fill = 'white', nudge_y = 0.00112, segment.size = 0.2, segment.colour = 'grey50', data = filter(d_labs, model_name == best_model), col = col_best_mod) +
          geom_point(aes(temp, rate), d) +
          theme_bw(base_size = 12) +
          theme(legend.position = 'none') +
          labs(x = 'Temperature (?C)',
               y = 'Metabolic rate',
               title = 'Respiration across temperatures',
               subtitle= 'The Ratkowsky model is the best model') +
          geom_hline(aes(yintercept = 0), linetype = 2) 

          ggsave("Best_model_plot.tiff",plot = last_plot(),device = "tiff",dpi = 300)

        # get model weights (if you want to obtain an average of the best models you previously observed)
        # filtering on AIC score is hashtagged out in this example
        d_ic <- d_ic %>%
          # filter(d_ic, aic - min(aic) <= 2) %>%
          mutate(., weight = MuMIn::Weights(AICc))

        # the model with the highest weight is the best
        select(d_ic, model_name, weight) %>%
          arrange(., desc(weight))


        
####################################################################################    
# (8) 5 best model PARAMETERS
####################################################################################    
        
      # calculate estimated parameters
      params <- d_stack %>%
        mutate(., params = map(fit, calc_params)) %>%
        select(-fit) %>%
        unnest(params)
      
      # get averaged parameters based on model weights
      ave_params <- left_join(params, select(d_ic, model_name, weight)) %>%
        summarise(., across(rmax:skewness, function(x){sum(x*.$weight)})) %>%
        mutate(model_name = 'model average')
      #> Joining, by = "model_name"
      
      # show them
      bind_rows(select(params, model_name, rmax:skewness), ave_params) %>%
        mutate_if(is.numeric, round, 2)
      
      dati<- as.data.frame(bind_rows(select(params, model_name, rmax:skewness), ave_params) %>%
        mutate_if(is.numeric, round, 2))
      
      write.csv2(dati,"02_model_CTmin_CTmax.csv")
      

      
####################################################################################    
# (9) Creation of the thermal curve and bootstraps
####################################################################################    
      
      # load packages (bootstrap)
      library(boot)
      library(car)
      library(rTPC)
      library(nls.multstart)
      library(broom)
      library(tidyverse)
      library(patchwork)
      library(minpack.lm)
      
      #### IMPORTANT !!!!! 
      #### You need to go on the top (were all curve models were fitted with the data) select the best model (for example "Quadratic"), copy the scripts, and paste here in the mutate() function 
      d_fit <- nest(d, data = c(temp, rate)) %>%
        mutate(gaussian = map(data, ~nls_multstart(rate~gaussian_1987(temp = temp, rmax, topt, a),
                                                   data = .x,
                                                   iter = c(4,4,4),
                                                   start_lower = get_start_vals(.x$temp, .x$rate, model_name = 'gaussian_1987') - 10,
                                                   start_upper = get_start_vals(.x$temp, .x$rate, model_name = 'gaussian_1987') + 10,
                                                   lower = get_lower_lims(.x$temp, .x$rate, model_name = 'gaussian_1987'),
                                                   upper = get_upper_lims(.x$temp, .x$rate, model_name = 'gaussian_1987'),
                                                   supp_errors = 'Y',
                                                   convergence_count = FALSE)),
               # create new temperature data
               ### IMPORTANT : be carefull on the name of the model beloow : need to change the model's name
               new_data = map(data, ~tibble(temp = seq(min(.x$temp)-2, max(.x$temp), length.out = 1000))),
               # predict over that data,
               preds =  map2(gaussian, new_data, ~augment(.x, newdata = .y)))
      
      
      # calculate additional traits
      calc_params(d_fit) %>%
        # round for easy viewing
        mutate_all(round, 2)
      
      # unnest predictions
      d_preds <- select(d_fit, preds) %>%
        unnest(preds)
      
      # plot data and predictions
      ### here we have the simple curve without boostraps
      ggplot() +
        geom_line(aes(temp, .fitted), d_preds, col = 'blue') +
        geom_point(aes(temp, rate), d, size = 2, alpha = 0.5) +
        theme_bw(base_size = 12) +
        labs(x = 'Temperature (°C)',
             y = 'Respiration rate')
      
      ggsave("04_model_plot_curve_predictions.tiff",plot = last_plot(),device = "tiff",dpi = 300)
      
      # refit model using nlsLM 
      #### IMPORTANT ! need to use the script of the best model !! go in the part (3) model fitting and copy/paste the models parameters (a, b, c for example)
      fit_nlsLM <- minpack.lm::nlsLM(rate~gaussian_1987(temp = temp, rmax, topt, a), ###<--- here copy/paste the models parameters (a, b, c for example)
                                     data = d,
                                     start = coef(d_fit$gaussian[[1]]), ## change the model's name (here it is quadratic[[1]])
                                     lower = get_lower_lims(d$temp, d$rate, model_name = 'gaussian_1987'), ## change the model's name (here it is quadratic_2008)
                                     upper = get_upper_lims(d$temp, d$rate, model_name = 'gaussian_1987'),## change the model's name (here it is quadratic_2008)
                                     weights = rep(1, times = nrow(d)))
      
      
####################################################################################    
# (11) Bootstraps on RESIDUAL and FINAL FIGURE FOR ARTICLE
###################################################################################    
            
      # bootstrap using residual resampling (WE USE THIS BOOTSTRAP!!!! ON THE RESIDUALS)
      boot3 <- Boot(fit_nlsLM, method = 'residual')
      
      # predict over new data
      boot3_preds <- boot3$t %>%
        as.data.frame() %>%
        drop_na() %>%
        mutate(iter = 1:n()) %>%
        group_by_all() %>%
        do(data.frame(temp = seq(min(d$temp)-2, max(d$temp), length.out = 1000))) %>%
        ungroup() %>%
        mutate(pred = gaussian_1987(temp = temp, rmax, topt, a))
      
      # calculate bootstrapped confidence intervals
      boot3_conf_preds <- group_by(boot3_preds, temp) %>%
        summarise(conf_lower = quantile(pred, 0.025),
                  conf_upper = quantile(pred, 0.975)) %>%
        ungroup()
      
      # plot bootstrapped CIs
      p1 <- ggplot() +
        geom_line(aes(temp, .fitted), d_preds, col = 'black') +
        geom_ribbon(aes(temp, ymin = conf_lower, ymax = conf_upper), boot3_conf_preds, fill = 'orange', alpha = 0.3) +
        geom_point(aes(temp, rate), d, size = 2) +
        theme_bw(base_size = 12) +
        labs(x = 'Temperature (°C)',
             y = 'Respiration rate')+
        scale_x_continuous(breaks=seq(10,30,2))+
        geom_hline(yintercept=0.0015, linetype="dashed", color = "black")
      
      p1
      
      # plot bootstrapped predictions
      p2 <- ggplot() +
        geom_line(aes(temp, .fitted), d_preds, col = 'black') +
        geom_line(aes(temp, pred, group = iter), boot3_preds, col = 'orange', alpha = 0.007) +
        geom_point(aes(temp, rate), d, size = 2) +
        theme_bw(base_size = 12) +
        labs(x = 'Temperature (°C)',
             y = 'Respiration rate')
      
      p2
      
      p3 <- ggplot() +
        geom_line(aes(temp, .fitted), d_preds, col = 'black') +
        geom_ribbon(aes(temp, ymin = conf_lower, ymax = conf_upper), boot3_conf_preds, fill = 'orange', alpha = 0.3) +
        geom_point(aes(temp, rate), d, size = 2, alpha=0.5) +
        theme_classic() +
        labs(x = 'Temperature (°C)',
             y = 'Respiration rate')+
        scale_x_continuous(breaks=seq(4,40,2))+theme(text=element_text(family="Times", size=12)) 
      
      p3
      
      #### SAVE THE CURVE will be used for the article ! 
      ggsave("07_model_plot_FINAL_CURVE_ARTICLE.tiff",plot = last_plot(),device = "tiff",dpi = 300)
      
      
      ###### EXTRACT THE MODEL PARAMETERS 
      
      # stack models (the top 5)
      d_stack <- select(d_fits, -data) %>%
        pivot_longer(., names_to = 'model_name', values_to = 'fit', c(gaussian)) ## <---- here need to extract in a file the models parameters to do map in a second time
      
      modParam <- d_stack$fit
      modParam
      
      write.csv2(modParam,"model_parameters_for_maps.csv")


            
## %%%%%%%%%%%%%%%%%%%%%%%%%%%%%%%%%%%%%%%%%%%%%%%%%%%%%%%%%%%%%%%%%%% ##
##    PART 2 | MAPPING THE TPC CURVE WITH SATELLITE TEMPERATURE DATA
## %%%%%%%%%%%%%%%%%%%%%%%%%%%%%%%%%%%%%%%%%%%%%%%%%%%%%%%%%%%%%%%%%%% ##
      

####################################################################################    
# (1) Packages 
###################################################################################    
      
      #load required libraries
      library(sp)
      library(maps)
      library(mapdata)
      library(geosphere)
      library(dismo) #for function voronoi
      library(ncdf4)
      library(rasterVis)
      library(viridis)
      library(RColorBrewer)
      library(sf)
      library(ggplot2)
      library(rTPC)
      library(raster)

####################################################################################    
# (2) MAPPING PARAMETERS 
###################################################################################    
      
  ### 1. Localise the current folder where the maps will be saved
        mydirect <- setwd("C:\\Users\\.....") # The T°C layers need to be extracted before from BIO-ORACLE, or COPERNICUS or other raster source before performing the model
    
  ### 2. Define here the parameters of your species curve fitted previously
      
      # the curve is XXX (write here the name of the best model 
      # with 
          rmax = #(1.553e-08 for the example)
          topt = #(1.394e+01 for the example)
          a = #(7.354e+00 for the example)
      
      # formula : rmax * exp(-0.5 * (abs(temp - topt)/a)^2) # * for the example we use an example of curve 
      
      #### if we do not have the rmax value in the curve equation, we need to calculate it bellow : 
      #### open the excel file named 02_model_CTmin_CTmax => and see the optimal temperature.
      
          optimal_metabolism_value <- ### EQUATION CURVE HERE
            optimal_metabolism_value
      
####################################################################################    
# (3) MAPPING CURRENT AND FUTURE CLIMATIC SCENARIOS 
###################################################################################    

  ## For each month you need to apply the equation curve to the temperature data directly on the raster layer
      
      #### example for JANUARY |
          Temp_Jan <- raster("C:/Users/xxx.tif")
          pred_med_monthly_Jan <- rmax * exp(-0.5 * (abs(Temp_Jan - topt)/a)^2) ## need to include the equation curve 
      
      # to transform in probability, you need to devide each pred_med_monthly_Jan by the optimal metabolic rate (rmax) : 
          pred_med_monthly_proba_Jan <-pred_med_monthly_Jan/1.553e-08
      
      # plot the map with predictions (long because it is at the global scale)
          plot(pred_med_monthly_proba_Jan,main="Current | January", col=viridis_pal(option="D")(255),zlim=c(0,1), axes = FALSE, box = FALSE,legend = TRUE)
      
      # save the plot in raster to use it in another software for formatting/editing for publication 
          writeRaster(pred_med_monthly_proba_Jan, filename="Habitat_Species-name_current_01.tif", overwrite=TRUE,format='GTiff')
